# Supplementary material for: Bias of time‐varying exposure effects due to time‐varying covariate measurement strategies
Source: Pharmacoepidemiol Drug Saf. 2021 Aug 1;31(1):22–7. doi: 10.1002/pds.5328 (PMC9292390; doi:10.1002/pds.5328)
Supplement: Supplementary file 1 — Appendix S1. Supporting Information. [file PDS-31-22-s002.txt]

# R code to supplement 'Bias of time-varying exposure effects due to 
#   time-varying covariate measurement strategies'
# Compiled by Bas B.L. Penning de Vries (last updated: 7 Dec 2020)

# ===================================================================
# Preliminaries
# ===================================================================

# settings
K <- 60L # maximum number of months of follow-up
n <- 1.5e5L # sample size

# useful functions:
expit <- function(x) 1/(1+exp(-x))
locf <- function(x){
  # Last Observation Carried Forward
  isNA <- is.na(x)
  if(isNA[1L]) stop('the first element is NA.')
  y <- rep(x[!isNA],tabulate(cumsum(!isNA)))
  return(y)
}
qFirst <- function(x,last=FALSE){
  # Tests whether elements in x are the first occurrence of the 
  #   corresponding values
  if(last) x <- rev(x)
  n <- length(x)
  w <- seq_len(n)
  o <- order(x)
  x <- x[o]
  y <- c(TRUE,x[-1L]!=x[-n])
  z <- y[match(w,o)]
  if(last) z <- rev(z)
  return(z)
}

# ===================================================================
# Data generating mechanism
# ===================================================================

drawSample <- function(n,trial=FALSE){
  sq <- seq(0,K-1e-6)
  A <- L <- matrix(nrow=n,ncol=length(sq))
  colnames(A) <- paste0("A",sq)
  colnames(L) <- paste0("L",sq)
  U <- runif(n)
  lagL <- lagA <- rep(0L,n)
  S <- rep(0,n)
  for(j in seq_along(sq)){
    Surv <- S>=(j-1L)
    Lk <- ifelse(Surv,runif(n)<expit(-.5+.25*(j==1L)+6*(U-.5)+
      .5*(lagA-.5)+1*(lagL-.5)),NA)
    g <- if(trial) {if(j==1L) rep(.5,n) else lagA} else 
      expit(4*(j==1L)+10*(lagA-.5)+4*(Lk-.5))
    Ak <- ifelse(Surv,runif(n)<g,NA)
    L[,j] <- Lk
    A[,j] <- Ak
    eta <- 7*(U-.5)
    s <- suppressWarnings(rexp(n,rate=exp(-6+eta)))
    s[is.na(s)] <- 0
    S <- S+Surv*pmin(s,1L)
    Surv <- ifelse(Surv,s>1L,FALSE)
    lagL <- Lk; lagA <- Ak
  }
  status <- S<K
  S[!status] <- K
  return(data.frame(L*1L,A*1L,S=S,status=status))
}
coarsen <- function(data,design="I",after=6L){ 
  # assumes 'data' to be in long format
  out <- switch(design,
    I={ # exposure switch
      lagA <- ifelse(qFirst(data$unit),0L,c(0L,data$A[-nrow(data)]))
      M <- (data$start!=0L)&data$A==lagA&data$start>=0L
      data$L[M] <- NA
      return(data)
    },
    II={
    # set to missing if not multiple of 'after' months from baseline
      M <- data$start%%after!=0L&data$start>=0L
      data$L[M] <- NA
      return(data)
    },
    III={
    # set to missing if no switch of exposure AND not multiple of 
    #   'after' months from since last exposure switch
      lagA <- ifelse(qFirst(data$unit),0L,c(0L,data$A[-nrow(data)]))
      M <- (data$start!=0L)&data$A==lagA&data$start>=0L
      cs <- cumsum(M)
      wh <- cumsum(!M)
      qf <- qFirst(wh)
      monthsSinceLastSwitch <- cs-cs[qf][match(wh,unique(wh))]
      M[!monthsSinceLastSwitch%%after] <- FALSE
      data$L[M] <- NA
      return(data)
    }
  )
}

# ===================================================================
# Data pre-processing functions
# ===================================================================

longFormat <- function(data){
  n <- nrow(data)
  w_L <- grep("^L-[:0-9:]+$",colnames(data))
  wL <- grep("^L[:0-9:]+$",colnames(data))
  wA <- grep("^A[:0-9:]+$",colnames(data))
  unit <- matrix(seq_len(n),nrow=n,ncol=length(wA),
    byrow=FALSE)[!is.na(data[,wA])]  
  column <- matrix(seq_along(wA),nrow=n,ncol=length(wA),
    byrow=TRUE)[!is.na(data[,wA])]
  w <- cbind(unit,column)[order(unit),]
  out <- data.frame(unit=w[,1L],start=w[,2L]-1L)
  out$stop <- out$start+1L
  out$stop[qFirst(out$unit,TRUE)] <- data$S
  out$L <- data[,wL][w]
  out$A <- data[,wA][w]
  out$event <- FALSE
  out$event[qFirst(out$unit,TRUE)] <- data$status
  rownames(out) <- NULL
  return(out)
}
lagVariables <- function(data,m=1L){
  lagL <- matrix(nrow=nrow(data),ncol=m)
  colnames(lagL) <- paste0("lag",seq_len(m),"L")
  lagA <- matrix(nrow=nrow(data),ncol=m)
  colnames(lagA) <- paste0("lag",seq_len(m),"A")
  wh <- which(colnames(data)%in%c(colnames(lagL),colnames(lagA)))
  if(any(wh)) data <- data[,-wh,drop=FALSE]
  record <- data$start-min(data$start)+1L
  for(i in seq_len(m)){
    lagL[,i] <- ifelse(record>i,c(rep(0L,i),
      data$L[-(nrow(data)-0:(i-1))]),0L)
    lagA[,i] <- ifelse(record>i,c(rep(0L,i),
      data$A[-(nrow(data)-0:(i-1))]),0L)
  }
  data <- cbind(data,lagL,lagA)
  return(data)
}
LOCF <- function(data){ 
  data$L <- locf(data$L)
  return(data) 
}
qAdhering <- function(data){
  switched <- 
    ifelse(qFirst(data$unit),TRUE,c(TRUE,diff(data$A)!=0L))*1L
  cs <- cumsum(switched)
  mt <- with(data,match(unit,unique(unit)))
  return(cs==cs[qFirst(data$unit)][mt])
}

# ===================================================================
# Estimators
# ===================================================================

getPS <- function(data){
  fit <- glm(A~I(!start)+lag1A+L,data=data[data$start>=0L,,
    drop=FALSE],family=binomial)
  return(unname(predict(fit,newdata=data,type="response")))
}
estimateIPW <- function(data,ps){
  data$ps <- ps  
  data <- data[data$start>=0L,]
  data <- data[qAdhering(data),]
  lp <- log(ifelse(data$A>0L,data$ps,1-data$ps))
  cs <- cumsum(lp)
  ql <- qFirst(data$unit,TRUE)
  data$W <- 1/exp(cs-c(0,cs[ql][-sum(ql)])[match(data$unit,
    unique(data$unit))])
  EW0 <- with(data[data$A==0L,],tapply(W,start,mean))
  EW1 <- with(data[data$A==1L,],tapply(W,start,mean))
  mt0 <- with(data,match(start,unique(start)))
  mt1 <- with(data,match(start,unique(start)))
  data$sW <- data$W/ifelse(data$A>0L,EW1[mt1],EW0[mt0])
  fit <- with(data,survival::survfit(survival::Surv(start,stop,
    event)~A,weights=sW,timefix=FALSE))
  smmry <- survival:::summary.survfit(fit,times=0:K)
  est <- split(smmry$surv,smmry$strata)
  names(est) <- c("surv0","surv1")
  est$surv0 <- c(est$surv0,rep(rev(est$surv0)[1L],
    K+1L-length(est$surv0)))
  est$surv1 <- c(est$surv1,rep(rev(est$surv1)[1L],
    K+1L-length(est$surv1)))
  return(est)
}
crudePP <- function(data){
  data <- data[data$start>=0L,]	
  data <- data[qAdhering(data),,drop=FALSE]
  ql <- qFirst(data$unit,TRUE)
  time <- data$stop[ql]
  status <- data$event[ql]
  group <- data$A[ql] 
  fit <- survival::survfit(survival::Surv(time,status)~group)
  smmry <- survival:::summary.survfit(fit,times=0:K)
  est <- split(smmry$surv,smmry$strata)
  names(est) <- c("surv0","surv1")
  est$surv0 <- c(est$surv0,rep(rev(est$surv0)[1L],
    K+1L-length(est$surv0)))
  est$surv1 <- c(est$surv1,rep(rev(est$surv1)[1L],
    K+1L-length(est$surv1)))
  return(est)
}

# ===================================================================
# Data generation & estimation
# ===================================================================

trial <- longFormat(drawSample(n,trial=TRUE))
wide <- drawSample(n)
long <- lagVariables(longFormat(wide))
longI <- lagVariables(LOCF(coarsen(long,"I")))
longII <- lagVariables(LOCF(coarsen(long,"II")))
longIII <- lagVariables(LOCF(coarsen(long,"III")))

estA <- crudePP(trial)
estB <- crudePP(long)
estC <- estimateIPW(long,getPS(long))
estD <- estimateIPW(longII,getPS(longII))
estE <- estimateIPW(longI,getPS(longI))
estF <- estimateIPW(longIII,getPS(longIII))

sq <- c(1L,2L,seq(3L,60L,3))
estVarD <- estVarF <- list()
for(i in seq_along(sq)){
  cat("\r",i,"/",length(sq),sep=""); flush.console()
  longIIi <- lagVariables(LOCF(coarsen(long,"II",after=sq[i])))
  estVarD[[i]] <- estimateIPW(longIIi,getPS(longIIi))
  longIIIi <- lagVariables(LOCF(coarsen(long,"III",after=sq[i])))
  estVarF[[i]] <- estimateIPW(longIIIi,getPS(longIIIi))
}
names(estVarD) <- names(estVarF) <- sq
